# Supplementary material for: G-OnRamp: a Galaxy-based platform for collaborative annotation of eukaryotic genomes
Source: Bioinformatics. 2019 May 9;35(21):4422–3. doi: 10.1093/bioinformatics/btz309 (PMC6821377; doi:10.1093/bioinformatics/btz309)
Supplement: btz309_Supplementary_Data [file btz309_supplementary_data.zip]

Archive with 6 entries (5 files):
- btz309-suppl_data/
- btz309-suppl_data/Supplement 1 - Table of training materials.docx
- btz309-suppl_data/Supplement 2 - G-OnRamp performance table.xlsx
- btz309-suppl_data/Supplement 3 - Example data table.xlsx
- btz309-suppl_data/Supplement 4 - Tools in each G-OnRamp sub-workflow.docx
- btz309-suppl_data/Supplement 5 - Customize the G-OnRamp workflows.docx
