# Supplementary material for: G-OnRamp: a Galaxy-based platform for collaborative annotation of eukaryotic genomes
Source: Bioinformatics. 2019 May 9;35(21):4422–3. doi: 10.1093/bioinformatics/btz309 (PMC6821377; doi:10.1093/bioinformatics/btz309)
Supplement: btz309_Supplementary_Data [file btz309_supplementary_data.zip › btz309-suppl_data/Supplement 2 - G-OnRamp performance table.xlsx]

## Sheet: Sheet1
Supplement #2: G-OnRamp performance table
G-OnRamp performance for representative genomes in different size categories. For the G-OnRamp workshops in 2017-2018, G-OnRamp was used to analyze 17 genomes that ranged from 70Mb to 3.9Gb in size. The number of scaffolds in these genome assemblies ranged from 54 to 402,501, and the number of RNA-Seq datasets for these genomes ranged from 0 to 6. G-OnRamp took between just over 1 hour to 42 hour…
Run Date	Genome Size Category	Species	Runtime (hours)	Genome Browser Type	Target Genome File Size	Informant mRNA GenBank Records File Size	Informant Protein Sequences File Size	Number of RNA-Seq Datasets	RNA-seq Dataset Total File Size
2018-07-05	Small	Thalassiosira pseudonana	1.3	JBrowse	31.3 MB	458.4 MB	23.6 MB	2	12.2 GB
2017-06-28	Medium	Thlaspi arvense	15.75	JBrowse	539.0 MB	461.2 MB	23.7 MB	1	30.8 GB
2017-06-28	Medium	Thlaspi arvense	10.87	UCSC Assembly Hub	539.0 MB	461.2 MB	23.7 MB	1	30.8 GB
2018-05-06	Large	Solenodon paradoxus	17.3	UCSC Assembly Hub	2.1 GB	1.5 GB	81.3 MB	0	NA
