# Supplementary material for: G-OnRamp: a Galaxy-based platform for collaborative annotation of eukaryotic genomes
Source: Bioinformatics. 2019 May 9;35(21):4422–3. doi: 10.1093/bioinformatics/btz309 (PMC6821377; doi:10.1093/bioinformatics/btz309)
Supplement: btz309_Supplementary_Data [file btz309_supplementary_data.zip › btz309-suppl_data/Supplement 3 - Example data table.xlsx]

## Sheet: Sheet1
Supplement #3: Example data table
File sizes and analysis runtimes for the datasets used in the G-OnRamp training materials. The values in the "Used in Training #" column correspond to the curriculum number in the Table of training materials (Supplement #1). The analyses were run on an Amazon EC2 compute-intensive c5.2xlarge instance with 8 virtual CPUs and 16 GB of memory.
Sample Dataset Name	Used in Training #	Species	Full or Partial Genome?	Target Genome File Size	Informant mRNA GenBank Records File Size	Informant Protein Sequences File Size	RNA-seq Dataset Total File Size	Runtime (performed on a c5.2xlarge AWS instance)
Intro to G-OnRamp	3, 4	Drosophila biarmipes	Partial	3.2 MB	5.2 MB	916 KB	152.0 KB	JBrowse: 1m20s; UCSC: 1m
RNA-Seq reads - megakaryocytes	2	Mouse (mm10)	Full	NA	NA	NA	16.9 MB	40s
RNA-Seq reads - G1E	2	Mouse (mm10)	Full	NA	NA	NA	45.8 MB	30s
Dbia3 RNA-Seq	5	Drosophila biarmipes	Partial	NA	NA	NA	13.6 MB	UCSC: 1m
